# Supplementary material for: Lessons We Have Learned Regarding Seroprevalence in High and Low SARS-CoV-2 Contexts in Greece before the Omicron Pandemic Wave
Source: Int J Environ Res Public Health. 2022 May 17;19(10):6110. doi: 10.3390/ijerph19106110 (PMC9140933; doi:10.3390/ijerph19106110)
Supplement: Supplementary file 1 [file ijerph-19-06110-s001.zip]

Archive with 1 entries (1 files):
- ijerph-1672354-supplementary.pdf
